# Supplementary material for: Primary Health Care System Strengthening Project in Sri Lanka: Status and Challenges with Human Resources, Information Systems, Drugs and Laboratory Services
Source: Healthcare (Basel). 2022 Nov 10;10(11):2251. doi: 10.3390/healthcare10112251 (PMC9691080; doi:10.3390/healthcare10112251)
Supplement: Supplementary file 1 [file healthcare-10-02251-s001.zip]

Archive with 2 entries (2 files):
- Annex_v1.pdf
- Suplementary_Table_v2.pdf
